# Supplementary material for: Organic Solar Cells Improved by Optically Resonant Silicon Nanoparticles
Source: Nanomaterials (Basel). 2022 Nov 6;12(21):3916. doi: 10.3390/nano12213916 (PMC9656450; doi:10.3390/nano12213916)
Supplement: Supplementary file 1 [file nanomaterials-12-03916-s001.zip]

Archive with 1 entries (1 files):
- nanomaterials-1999570-supplementary.pdf
